# Supplementary material for: Salinity-Induced Physiochemical Alterations to Enhance Lipid Content in Oleaginous Microalgae Scenedesmus sp. BHU1 via Two-Stage Cultivation for Biodiesel Feedstock
Source: Microorganisms. 2023 Aug 11;11(8):2064. doi: 10.3390/microorganisms11082064 (PMC10459255; doi:10.3390/microorganisms11082064)
Supplement: Supplementary file 1 [file microorganisms-11-02064-s001.zip]

Archive with 1 entries (1 files):
- microorganisms-2532677-supplementary.pdf
